# Supplementary material for: Application of Lacunarity for Quantification of Single Molecule Localization Microscopy Images
Source: Cells. 2022 Oct 2;11(19):3105. doi: 10.3390/cells11193105 (PMC9562870; doi:10.3390/cells11193105)
Supplement: Supplementary file 1 [file cells-11-03105-s001.zip]

Archive with 1 entries (1 files):
- cells-1910353-supplementary.pdf
